# Supplementary material for: Histologic Analysis of Idiopathic Pulmonary Fibrosis by Morphometric and Fractal Analysis
Source: Biomedicines. 2023 May 19;11(5):1483. doi: 10.3390/biomedicines11051483 (PMC10216340; doi:10.3390/biomedicines11051483)
Supplement: Supplementary file 1 [file biomedicines-11-01483-s001.zip]

Archive with 1 entries (1 files):
- biomedicines-2356031-supplementary.pdf
